# Supplementary material for: Monitoring the Status of Soil-Transmitted Helminthiases in Non-Endemic Implementation Units: A Case Study of Borgu in Northcentral Nigeria
Source: Pathogens. 2023 Mar 21;12(3):491. doi: 10.3390/pathogens12030491 (PMC10057921; doi:10.3390/pathogens12030491)
Supplement: Supplementary file 1 [file pathogens-12-00491-s001.zip]

Archive with 1 entries (1 files):
- pathogens-2282839-supplementary.xlsx
