# Supplementary material for: Monitoring the Status of Soil-Transmitted Helminthiases in Non-Endemic Implementation Units: A Case Study of Borgu in Northcentral Nigeria
Source: Pathogens. 2023 Mar 21;12(3):491. doi: 10.3390/pathogens12030491 (PMC10057921; doi:10.3390/pathogens12030491)
Supplement: Supplementary file 1 [file pathogens-12-00491-s001.zip › pathogens-2282839-supplementary.xlsx]

## Sheet: Sheet1
STUDY CODE	Com	Age	Sex	PO	LA	BA	SCH	TAE	ASC	HK	SM
6A001Y	5	3	1	1	2	1	0
6A002Y	5	3	1	2	2	1	0
6A003Y	5	3	1	2	2	1	0
6A004Y	5	3	1	2	2	1	9				42
6A005Y	5	3	1	2	2	1	0
6A006Y	5	3	2	1	2	1	8
6A007Y	5	3	1	1	2	2	0
6A008Y	5	3	1	2	2	1	0
6A009Y	5	3	1	1	2	2	4
6A010Y	5	3	1	1	2	2	5
6A011Y	5	2	2	1	2	2	9
6A012Y	5	3	2	1	2	2	3
6A013Y	5	3	1	2	2	1	1
6A014Y	5	3	1	2	2	1	0
6A015Y	5	3	1	1	2	1	0
6A016Y	5	3	1	1	2	1	0
6A017Y	5	3	1	1	2	1	3
6A018Y	5	3	1	2	2	1	6
6A019Y	5	3	1	2	2	2	0
6A020Y	5	3	1	2	2	1	1
6A021Y	5	3	1	2	2	1	3
4A001Y	5	2	1	1	2	1	4
4A002Y	5	3	1	1	2	1	0				6
4A003Y	5	2	1	1	2	1	0
4A004Y	5	2	1	1	2	1	10
4A005Y	5	3	1	2	2	1	6
4A006Y	5	3	1	2	2	2	12
4A007Y	5	2	1	1	2	1	0
4A008Y	5	3	1	1	2	1	0
4A009Y	5	2	1	1	2	2	0
4A010Y	5	3	1	1	2	2	90
2A001Y	5	1	1	1	2	1	0
2A002Y	5	1	1	1	2	2	0
2A003Y	5	1	1	1	2	1	30
2A004Y	5	1	2	2	2	1	40
2A005Y	5	1	1	2	2	1	2
2A006Y	5	1	1	2	2	1	15
2A007Y	5	1	1	2	2	1	0
2A001MS	4	1	1	1	2	1	0	86
2A002MS	4	1	1	1	2	1	0
2A003MS	4	1	2	2	2	1	0				2
2A004MS	4	1	2	2	2	1	0
2A005MS	4	1	2	2	2	1	0
2A006MS	4	1	2	2	2	1	0
2A007MS	4	1	2	2	2	1	0	76
2A008MS	4	1	2	2	2	1	0
2A009MS	4	1	1	1	2	1	0
2A010MS	4	1	1	1	2	1	0
2A011MS	4	1	2	2	2	1	0	52
2A012MS	4	1	1	1	2	1	0
2A013MS	4	1	1	1	2	1	0
2A014MS	4	1	1	1	2	1	0
2A015MS	4	1	1	1	2	1	0
2A016MS	4	1	2	2	2	1	0
2A017MS	4	1	1	1	2	1	0
2A018MS	4	1	1	1	2	1	0
2A019MS	4	1	1	1	2	1	0
2A020MS	4	1	1	1	2	1	0
3A001MS	4	1	1	1	2	2	0			2
3A002MS	4	1	2	2	2	1	0
3A003MS	4	2	1	1	2	1	0
3A004MS	4	2	2	2	2	1	0
3A005MS	4	2	1	1	2	1	0
3A006MS	4	2	1	1	2	2	0
3A007MS	4	2	2	2	2	1	0
3A008MS	4	2	1	1	2	1	0
3A009MS	4	2	2	2	2	1	1
3A010MS	4	2	1	1	2	1	0
3A011MS	4	2	1	1	2	1	0
3A012MS	4	2	1	1	2	1	0
3A013MS	4	2	2	2	2	1	0			2
3A014MS	4	2	2	2	2	1	0
3A015MS	4	2	2	2	2	1	0
3A016MS	4	2	2	2	2	1	0
2A001K	3	1	1	1	1	2	0
2A002K	3	1	1	6	1	2	0
2A003K	3	1	1	1	1	2	0
2A004K	3	1	1	1	1	2	0
2A005K	3	1	1	1	1	1	0
2A006K	3	1	1	5	2	2	0
2A007K	3	1	1	6	1	2	0	5
2A008K	3	1	1	3	1	1	0			1
2A009K	3	1	1	3	1	1	0
2A010K	3	1	1	6	1	2	0	2
2A011K	3	1	1	1	2	1	0
2A012K	3	1	1	4	2	1	0
2A013K	3	1	2	1	2	1	0
2A014K	3	1	2	1	2	1	0		2
2A015K	3	1	1	3	1	1	0	25
2A016K	3	1	1	3	2	1	0
2A017K	3	1	1	6	2	1	0
2A018K	3	1	1	6	2	1	0	10
2A019K	3	2	1	6	1	1	0
2A020K	3	2	1	7	2	1	0
2A021K	3	1	2	4	2	1	0		2
2A022K	3	1	2	1	2	2	0
2A023K	3	2	1	5	2	1	0		2
2A024K	3	2	1	3	2	1	0
2A025K	3	2	1	6	2	2	0
2A026K	3	2	1	1	2	1	0
2A027K	3	1	2	3	2	2	0		3
2A028K	3	1	2	6	1	2	0
2A029K	3	1	2	6	1	2	0
2A031K	3	1	2	3	2	1	0
2A032K	3	1	2	1	2	2	0
2A033K	3	1	2	1	1	1	0
2A034K	3	1	2	6	2	2	0
2A035K	3	1	2	6	2	1	0
2A036K	3	1	2	1	2	2	0
2A037K	3	1	2	6	1	1	0
2A038K	3	1	2	3	1	1	0
2A039K	3	1	2	1	2	2	0
3A001K	3	1	1	1	1	2	0
3A002K	3	1	1	3	1	1	0
3A003K	3	2	1	3	2	1	0
3A004K	3	2	1	3	2	1	0
3A005K	3	1	1	6	1	1	0		2
3A006K	3	1	1	3	2	1	0
3A007K	3	1	1	1	1	1	0
3A008K	3	2	1	1	1	1	0				1
3A009K	3	1	1	6	1	2	0
3A010K	3	2	1	6	1	1	0
3A011K	3	1	1	6	2	2	0
3A012K	3	2	1	1	2	2	0
3A013K	3	1	1	3	2	2	0
3A014K	3	2	1	7	2	2	0
3A015K	3	2	1	3	1	2	0
3A016K	3	2	1	3	2	1	0
3A017K	3	2	1	6	1	2	0
3A018K	3	2	1	4	2	2	0
3A019K	3	2	1	4	1	1	0
3A020K	3	2	1	3	2	1	0
3A021K	3	2	1	3	1	2	0
3A022K	3	2	2	6	2	1	0		1
3A023K	3	2	2	1	2	1	0		2
3A024K	3	2	2	3	2	1	0
3A025K	3	2	2	1	2	1	0
3A026K	3	2	2	1	2	1	0
3A027K	3	2	2	1	2	2	0
3A028K	3	2	2	1	2	1	0
3A029K	3	1	2	1	2	1	0
3A030K	3	2	2	1	2	1	0
3A031K	3	2	2	7	2	1	0
3A032K	3	2	2	1	2	2	0
3A033K	3	2	2	3	1	1	0
4A001K	3	2	2	6	1	1	0
4A002K	3	2	2	6	1	1	0
4A003K	3	2	1	4	2	2	0
4A004K	3	2	1	3	2	2	0			10
4A005K	3	2	2	6	2	1	0
4A006K	3	2	2	6	2	1	0
4A007K	3	3	2	6	2	1	0
4A008K	3	3	2	6	2	1	0
4A009K	3	2	1	1	2	1	0
4A010K	3	3	1	4	2	1	0
4A011K	3	3	2	6	2	1	0
4A012K	3	3	2	6	2	1	0		1
4A013K	3	3	2	5	2	1	0
4A014K	3	2	1	1	2	1	0			2
4A015K	3	3	2	5	2	1	0
4A016K	3	3	2	1	2	1	0			35
4A017K	3	3	1	4	2	1	0
4A018K	3	3	1	6	2	1	0
4A019K	3	3	1	3	2	1	0
5A001K	3	3	2	5	2	1	0		1
5A002K	3	3	2	6	2	1	0			1
5A003K	3	3	2	4	2	2	0
5A004K	3	3	2	3	1	2	0
5A005K	3	3	2	1	2	1	0
5A006K	3	3	2	1	2	1	0
5A007K	3	3	2	3	1	1	0
5A008K	3	3	2	1	2	2	0
5A009K	3	3	1	4	2	1	0			13
5A010K	3	3	1	4	2	1	0
5A011K	3	3	1	3	1	1	0
5A012K	3	3	1	2	2	1	0
5A013K	3	3	1	5	2	2	0
5A014K	3	3	1	3	1	2	0
5A015K	3	3	1	1	2	2	0
5A016K	3	3	1	1	2	2	0
5A017K	3	4	1	4	2	2	0
5A018K	3	4	1	4	2	1	0		1
5A019K	3	3	1	3	1	2	0
6A001K	3	4	2	2	2	2	0
6A002K	3	4	2	3	2	2	0
6A003K	3	3	1	3	2	2	0
6A004K	3	3	1	3	2	2	0			11
6A005K	3	4	1	3	2	1	0
6A006K	3	4	1	1	2	1	0
6A007K	3	3	1	1	2	2	0				2
6A008K	3	3	1	3	2	2	0		1
6A009K	3	3	2	6	1	2	0
6A010K	3	3	2	3	2	1	0
6A011K	3	3	2	4	2	2	0
6A012K	3	3	2	1	2	2	0
6A013K	3	3	2	1	2	2	0
6A014K	3	3	2	1	1	2	0
6A015K	3	3	2	1	1	2	0
2A001T	2	2	2	4	1	2	0
2A002T	2	1	1	3	1	1	0
2A003T	2	1	2	5	1	2	0
2A004T	2	1	2	4	2	2	0
2A005T	2	1	2	1	2	2	0
2A006T	2	2	2	4	1	2	0
2A007T	2	2	2	1	1	1	0
2A008T	2	2	2	4	1	2	0
2A009T	2	2	1	4	2	1	0		2
2A010T	2	2	1	3	1	2	0
2A011T	2	2	1	3	1	2	0
2A012T	2	2	2	1	1	2	0
2A013T	2	3	2	3	1	2	0
2A014T	2	2	2	4	1	2	0
2A015T	2	2	1	5	1	2	0
2A016T	2	2	1	3	1	1	0
2A017T	2	2	1	3	2	2	0			18
2A018T	2	2	1	5	1	2	0
2A019T	2	3	2	5	1	2	0
2A020T	2	2	2	1	1	2	0
2A021T	2	2	2	3	1	2	0
2A022T	2	2	2	4	1	2	0
2A023T	2	2	2	3	1	2	0
2A024T	2	2	2	3	1	2	0			56
2A025T	2	2	2	3	1	2	0
2A026T	2	2	2	4	1	2	0			25
2A027T	2	2	2	3	1	2	0
2A028T	2	2	2	3	1	2	0
3A001T	2	2	2	3	1	2	0			15
3A002T	2	3	2	5	1	2	0
3A003T	2	2	2	7	1	2	0
3A004T	2	3	1	3	1	2	0
3A005T	2	3	1	3	1	2	0
3A006T	2	3	1	7	2	2	0
3A007T	2	1	1	3	2	2	0
3A008T	2	3	1	3	1	2	0
3A009T	2	2	1	5	2	2	0			12
3A010T	2	2	1	4	1	1	0
3A011T	2	2	1	3	2	2	0
3A012T	2	2	1	4	1	1	0
3A013T	2	2	1	3	1	1	0	48
3A014T	2	2	1	1	1	2	0
3A015T	2	2	1	5	1	1	0
3A016T	2	2	1	5	1	2	0
3A017T	2	2	1	1	2	2	0
3A018T	2	3	1	7	2	2	0
4A001T	2	3	1	3	1	2	0
4A002T	2	3	1	3	2	2	0			31
4A003T	2	2	1	1	2	1	0
4A004T	2	2	1	5	1	2	0
4A005T	2	2	1	4	1	2	0
4A006T	2	2	1	3	1	2	0
4A007T	2	3	2	4	1	2	0
4A008T	2	2	2	5	1	2	0
4A009T	2	2	2	3	1	2	0
4A010T	2	3	1	1	1	2	0
4A011T	2	2	2	4	1	2	0
4A012T	2	2	2	3	1	1	0
4A013T	2	3	2	3	1	2	0
4A014T	2	3	2	1	2	2	0
5A001T	2	3	2	1	2	2	0
5A002T	2	3	2	5	1	2	0
5A003T	2	3	2	5	1	2	0
5A004T	2	3	2	4	1	2	0
5A005T	2	2	2	1	1	2	0
5A006T	2	2	2	1	1	2	0		1
6A001T	2	3	2	1	2	2	0		2
6A002T	2	3	2	3	1	2	0
6A003T	2	4	2	1	2	2	0
6A004T	2	3	2	4	1	2	0	40		10
6A005T	2	4	2	1	2	2	0
6A006T	2	3	1	3	2	2	0
6A007T	2	3	1	1	1	1	0
6A008T	2	3	1	3	2	2	0
6A009T	2	4	1	1	2	2	0
6A010T	2	3	1	1	1	2	0
6A011T	2	4	1	1	1	2	0
6A012T	2	3	1	3	1	2	0
6A013T	2	4	1	1	1	2	0
2A001M	1	2	1	1	2	2	0
2A002M	1	1	1	1	2	2	0
2A003M	1	1	1	3	2	2	0
2A004M	1	1	1	3	2	2	0
2A005M	1	1	1	1	2	2	0
2A006M	1	1	1	3	2	1	0
2A007M	1	1	1	1	2	2	0
2A008M	1	1	1	1	2	2	0
2A009M	1	1	1	3	2	1	0
2A010M	1	1	1	1	2	1	0
2A011M	1	1	1	1	2	2	0
2A012M	1	1	2	1	2	1	0
2A013M	1	1	2	3	1	2	0			36
2A014M	1	1	2	3	2	2	0
2A015M	1	1	2	3	2	1	0
2A016M	1	1	2	3	2	2	0
2A017M	1	1	1	1	2	1	0
2A018M	1	1	1	3	2	1	0
2A019M	1	1	2	3	2	2	0
2A020M	1	1	2	1	2	1	0
2A021M	1	1	2	3	2	2	0
2A022M	1	1	1	3	2	2	0
2A023M	1	1	2	1	2	1	0
2A024M	1	1	1	1	2	2	0
2A025M	1	1	1	3	1	2	0
2A026M	1	1	2	1	2	2	0
2A027M	1	1	2	1	2	2	0
2A028M	1	1	1	3	2	2	0	36
2A029M	1	1	2	3	1	2	0
2A030M	1	1	2	3	1	1	0
2A031M	1	1	2	1	2	1	0
2A032M	1	1	1	1	2	2	0
2A033M	1	1	1	2	2	2	0
2A034M	1	1	2	2	2	2	0
2A035M	1	1	2	3	2	1	0
2A036M	1	1	1	1	2	1	0
2A037M	1	1	1	1	2	2	0			28
2A038M	1	1	2	3	2	2	0
2A039M	1	1	1	3	2	1	0
2A040M	1	1	2	1	2	2	0
2A041M	1	1	1	1	2	2	0
2A042M	1	1	2	2	2	1	0
2A043M	1	1	2	1	2	2	0
2A044M	1	1	1	2	2	1	0
2A045M	1	1	1	1	2	2	0
2A046M	1	1	2	1	1	1	0
2A047M	1	1	2	2	1	2	0
2A048M	1	1	1	2	1	2	0
2A049M	1	1	1	3	1	1	0
2A050M	1	1	1	2	2	1	0
2A051M	1	1	2	1	2	1	0
2A052M	1	1	1	1	2	1	0
3A001M	1	1	1	3	1	2	0
3A002M	1	1	2	3	2	1	0
3A003M	1	1	1	2	2	2	0
3A004M	1	1	2	1	2	1	0
3A005M	1	1	2	2	1	2	0
3A006M	1	1	1	1	2	1	0
3A007M	1	1	2	1	2	2	0
3A008M	1	1	1	2	2	1	0
3A009M	1	1	2	3	1	1	0
3A010M	1	1	1	3	2	1	0		1
3A011M	1	1	1	1	2	1	0
3A012M	1	1	2	1	2	1	0
3A013M	1	1	2	3	1	2	0
3A014M	1	1	1	3	2	1	0
3A015M	1	1	1	2	2	1	0
3A016M	1	1	2	3	1	2	0
3A017M	1	1	1	2	2	1	0
3A018M	1	1	2	3	2	2	0
3A019M	1	1	1	3	2	2	0
3A020M	1	1	1	1	2	2	0
3A021M	1	1	1	3	1	2	0
4A001M	1	1	2	1	1	2	0
4A002M	1	1	1	2	2	2	0
4A003M	1	1	1	3	1	1	0
4A004M	1	1	1	3	2	2	0
4A005M	1	1	2	1	2	2	0
4A006M	1	1	1	3	1	1	0
4A007M	1	1	1	4	2	2	0
4A008M	1	1	2	1	2	2	0
4A009M	1	1	1	3	1	2	0
4A010M	1	1	2	3	1	2	0
4A011M	1	1	2	1	2	2	0
4A012M	1	1	1	1	2	1	0
4A013M	1	1	1	3	2	2	0
4A014M	1	1	2	3	1	1	0
4A015M	1	1	1	3	2	2	0
4A016M	1	1	2	3	1	2	0
4A017M	1	1	1	1	2	1	0
4A018M	1	1	1	3	2	1	0
4A019M	1	3	1	3	2	2	0
4A020M	1	1	1	3	2	1	0
4A021M	1	3	1	3	2	2	0			40
4A022M	1	2	1	2	2	1	0
4A023M	1	3	1	3	2	2	0
4A024M	1	3	1	3	2	2	0
5A001M	1	2	2	3	2	2	0
5A002M	1	1	1	2	2	2	0
5A003M	1	1	1	1	2	2	0
5A004M	1	2	2	3	2	2	0
5A005M	1	1	2	7	1	2	0				1
5A006M	1	2	1	3	1	2	0		3
5A007M	1	2	1	3	1	1	0
5A008M	1	2	2	2	2	2	0
5A009M	1	2	1	3	2	1	0
5A010M	1	2	2	3	2	2	0
5A011M	1	2	1	3	2	1	0
5A012M	1	2	2	3	2	2	0
5A013M	1	2	2	1	2	2	0
5A014M	1	2	2	3	2	2	0
5A015M	1	3	2	1	2	2	0
5A016M	1	2	2	1	2	2	0
5A017M	1	3	2	2	2	2	0
6A001M	1	3	2	3	1	2	0
6A002M	1	1	1	3	1	2	0
6A003M	1	2	1	2	2	2	0
6A004M	1	3	2	1	1	1	0
6A005M	1	3	2	1	2	2	0			1
6A006M	1	2	1	7	2	1	0
6A007M	1	2	2	7	2	2	0
6A008M	1	2	1	1	2	2	0
6A009M	1	3	1	3	2	2	0
6A010M	1	3	2	1	2	2	0
6A011M	1	3	1	3	2	2	0
6A012M	1	3	2	3	2	2	0
6A013M	1	3	1	1	2	1	0
6A014M	1	3	1	3	1	2	0
6A015M	1	3	1	3	1	2	0
6A016M	1	3	1	1	2	2	0
6A017M	1	3	1	1	2	2	0
6A018M	1	3	1	1	2	2	0
6A019M	1	3	1	3	2	2	0
